# Supplementary material for: Characterizing A21: Natural Cyanobacteria-Based Consortium with Potential for Steroid Bioremediation in Wastewater Treatment
Source: Int J Mol Sci. 2024 Dec 4;25(23):13018. doi: 10.3390/ijms252313018 (PMC11641370; doi:10.3390/ijms252313018)
Supplement: Supplementary file 1 [file ijms-25-13018-s001.zip]

Archive with 2 entries (2 files):
- ijms-3358971-Supplementary Table S2.xlsx
- ijms-3358971-supplementary.pdf
