# Supplementary material for: Characterizing A21: Natural Cyanobacteria-Based Consortium with Potential for Steroid Bioremediation in Wastewater Treatment
Source: Int J Mol Sci. 2024 Dec 4;25(23):13018. doi: 10.3390/ijms252313018 (PMC11641370; doi:10.3390/ijms252313018)
Supplement: Supplementary file 1 [file ijms-25-13018-s001.zip › ijms-3358971-Supplementary Table S2.xlsx]

## Sheet: datasheetGrowth
Abs750nm day	D1	D2	D3	D4	D5	D6	D7	D8	D9	D10	D11	D12	D13	D14	D15
C1	0.05	0.0735	0.1583	0.589	1.12	1.67	2.29	2.98	3.61	4.27	4.97	5.32	6.22	6.35	8.29
C2	0.05	0.0897	0.2147	0.658	1.16	1.75	2.41	2.80	3.60	3.93	4.9	5.64	6.57	7.83	9.25
C3	0.05	0.0882	0.1876	0.616	1.12	1.7	2.35	2.81	3.53	4.03	3.9	5.15	6.03	6.41	9.36
	growth rate [d-1]	doubling time [days]	lag time [days]	doublings	doublings in log-phase	yield [OD600]
M1	0.21 ± 0.00	3.32 ± 0.06	4.00 ± 0.00	3.82	1.17 ± 0.00	5.81
M2	0.22 ± 0.00	3.16 ± 0.07	3.00 ± 0.00	3.87	1.55 ± 0.00	6.35
M3	0.23 ± 0.01	3.05 ± 0.10	2.00 ± 0.00	3.89	1.35 ± 0.00	5.90
average	0.22 ± 0.00	3.11 ± 0.07	3.00 ± 1.00	3.86 ± 0.03	1.36 ± 0.19	6.02 ± 0.29
doublings	the number of cell doublings over the whole growth period
doublings in log-phase	the number of cell doublings over the log phase
Yield	A measure of the biomass

## Sheet: datasheet pH
RAW DATA		Abs 750 nm
Strain /DAY	D0	D1	D2	D3	D4	D5	D6	D7	D8	D9	D10	D11	D12	D13	D14	D15
C1	0.05	0.0591	0.231	0.901	1.06	1.21	1.77	2.26	2.92	3.78	4.1	2.95	2.77	4.53	5.06	5.03
C2	0.05	0.0667	0.282	1.29	1.79	2.15	2.98	3.62	4.98	6.46	7.82	3.82	2.76	3.10	3.15	4.68
C3	0.05	0.0629	0.2565	1.1	1.43	1.68	2.37	2.94	3.95	5.12	5.96	5.8	7.88	8.7	5.84	4.8
Ph9.	0.05	0.0693	0.116	0.206	0.279	0.385	0.656	1.01	1.28	1.80	2.30	2.73	3.73	3.54	4.48	5.23
Ph9.	0.05	0.0741	0.229	0.262	0.327	0.721	1.1	1.27	1.84	2.41	2.70	3.09	3.55	3.46	4.05	4.06
Ph9.	0.05	0.0741	0.141	0.327	0.488	0.872	1.24	1.69	1.62	2.09	2.17	2.58	2.62	2.67	2.97	3.06
Ph11.	0.05	0.0403	0.049	0.045	0.119	0.094	0.25	0.454	0.521	0.606	0.634	0.824	0.899	0.976	1.1	1.05
Ph11.	0.05	0.0446	0.091	0.046	0.082	0.183	0.265	0.463	0.563	0.733	0.817	1.1	1.20	1.20	1.58	1.40
Ph11.	0.05	0.0512	0.059	0.026	0.08	0.154	0.238	0.429	0.584	0.652	0.604	0.914	1.	0.969	0.885	0.9
DATA PROCESSED WITH DASH
	growth rate [d-1]	doubling time [days]	lag time [days]	doublings	doublings in log-phase	yield [OD600]
C1	0.21 ± 0.01	3.37 ± 0.13	2.00 ± 0.00	3.15	1.49 ± 0.00	4.07
C2	0.24 ± 0.01	2.91 ± 0.08	1.00 ± 0.00	2.72	1.74 ± 0.00	4.60
C3	0.23 ± 0.00	3.03 ± 0.06	2.00 ± 0.00	3.49	1.62 ± 0.00	6.50
Ph9.	0.29 ± 0.00	2.39 ± 0.02	2.00 ± 0.00	4.67	2.51 ± 0.00	3.67
Ph9.	0.24 ± 0.01	2.84 ± 0.06	3.00 ± 0.00	4.21	1.78 ± 0.00	3.48
Ph9.	0.20 ± 0.01	3.40 ± 0.10	2.00 ± 0.00	3.63	1.54 ± 0.00	2.68
Ph11.	0.23 ± 0.00	3.00 ± 0.04	3.00 ± 0.00	3.91	1.69 ± 0.00	0.91
Ph11.	0.25 ± 0.00	2.72 ± 0.05	3.00 ± 0.00	4.28	1.83 ± 0.00	1.22
Ph11.	0.24 ± 0.01	2.86 ± 0.09	3.00 ± 0.00	4.04	1.46 ± 0.00	0.88

## Sheet: ANOVA-PH
One-way ANOVA	P-value<0.05
growth rate [d-1]								doublings						Based on the Tukey-Kramer post hoc test, we found the following:
Groups	Count	Sum	Average	Variance				Groups	Count	Sum	Average	Variance		The difference in means between groups is statistically significan in the yellow highlighted cases .
C	3	0.68	0.22	0.000233				C	3	9.36	3.12	0.1489	average variance
pH9	3	0.73	0.24	0.002033				pH9	3	12.51	4.17	0.2716	0.1519
pH11	3	0.72	0.24	0.000099				pH11	3	12.23	4.07	0.0352
																Tukey-Kramer post hoc test:
Source of Variation	Sum of Squares	Degrees of freedom	Mean squares	F value	P-value	F crit		Source of Variation	Sum of Squares	Degrees of freedom	Mean squares	F value	P-value	F crit		comparison	Abs.Mean Diff.	Q critical value	Significant?
Between Groups	0.00046666	3	0.000155	0.1643192	0.91597	5.41		Between Groups	2.02	2	1.01	6.67	0.02986	5.14		C vs 9	1.05	0.789	Yes
Within Groups	0.00473333	5	0.000946					Within Groups	0.911	6	0.1519					C vs 11	0.95	0.789	Yes
Total	0.0052	8						Total	2.93	8						9 vs 11	0.093	0.789	no
doubling time [days]								Yield
Groups	Count	Sum	Average	Variance				Groups	Count	Sum	Average	Variance
C	3	9.31	3.10	0.05693				C	3	15.17	5.05	1.63	average variance
pH9	3	8.63	2.87	0.256033				pH9	3	9.83	3.27	0.27	0.64
pH11	3	8.58	2.86	0.0196				pH11	3	3.01	1	0.03543
																Tukey-Kramer post hoc test:
Source of Variation	Sum of Squares	Degrees of freedom	Mean squares	F value	P-value	F crit		Source of Variation	Sum of Squares	Degrees of freedom	Mean squares	F value	P-value	F crit		comparison	Abs.Mean Diff.	Q critical value	Significant?
Between Groups	0.11086	2	0.05543	0.500050	0.629710	5.14		Between Groups	24.76	2	12.38	19.1	0.00249	5.14		C vs 9	1.78	1.64	Yes
Within Groups	0.66513	6	0.11085					Within Groups	3.88	6	0.648					C vs 11	4.05	1.64	Yes
Total	0.77600	8						Total	28.65	8						9 vs 11	2.27	1.64	Yes
doublings in log-phase
Groups	Count	Sum	Average	Variance
C	3	4.85	1.61	0.0156333
pH9	3	5.83	1.94	0.2552333
pH11	3	4.98	1.66	0.0349
Source of Variation	Sum of Squares	Degrees of freedom	Mean squares	F value	P-value	F crit
Between Groups	0.18886	2	0.094433	0.92652	0.446004	5.14
Within Groups	0.61153	6	0.101922
Total	0.8004	8

## Sheet: datasheet NaCL
RAW DATA		Abs 750 nm
Strain /DAY	D0	D1	D2	D3	D4	D5	D6	D7	D8	D9	D10	D11	D12	D13	D14	D15
C1	0.05	0.107	0.261	0.548	0.767	1.11	1.52	1.87	2.47	2.93	3.37	4.01	4.66	4.87	5.59	5.95
C2	0.05	0.119	0.381	0.621	0.797	1.10	1.59	1.88	2.46	2.89	3.19	3.68	4.37	4.59	5.28	5.93
C3	0.05	0.12	0.255	0.61	0.757	1.12	1.85	1.82	2.65	3.27	3.69	4.29	4.75	5.08	5.89	6.39
C4	0.05	0.134	0.263	0.561	0.871	1.14	1.74	1.85	2.61	3.16	3.35	3.88	4.52	4.79	5.43	5.99
M0.1.	0.05	0.072	0.094	0.1143	0.242	0.486	0.778	0.662	1.13	2.04	1.78	2.34	3.02	3.75	4.63	5.06
M0.1.	0.05	0.083	0.1008	0.0578	0.147	0.201	0.475	0.301	0.668	0.646	0.596	0.925	1.65	1.42	1.82	1.96
M0.1.	0.05	0.13	0.0879	0.0948	0.149	0.297	0.431	0.376	0.636	0.805	0.821	0.91	1.35	1.53	1.58	1.95
DATA PROCESSED WITH DASH
	growth rate [d-1]	doubling time [days]	lag time [days]	doublings	doublings in log-phase	yield [OD600]
C1	0.22 ± 0.01	3.19 ± 0.10	2.00 ± 0.00	3.77	1.26 ± 0.00	4.74
C2	0.21 ± 0.00	3.36 ± 0.06	3.00 ± 0.00	3.52	1.47 ± 0.00	4.51
C3	0.21 ± 0.00	3.27 ± 0.06	4.00 ± 0.00	3.63	1.21 ± 0.00	4.66
C4	0.22 ± 0.01	3.11 ± 0.08	4.00 ± 0.00	3.81	1.27 ± 0.00	5.01
M0.1.	0.27 ± 0.00	2.60 ± 0.05	4.00 ± 0.00	4.91	2.01 ± 0.00	3.43
M0.1.	0.25 ± 0.01	2.78 ± 0.14	5.00 ± 0.00	3.99	1.36 ± 0.00	1.4
M0.1.	0.22 ± 0.00	3.19 ± 0.05	4.00 ± 0.00	3.73	1.55 ± 0.00	1.36

## Sheet: ANOVA-NaCl
One-way ANOVA	P-value<0.05
growth rate [d-1]									doublings
Groups	Count	Sum	Average	Variance					Groups	Count	Sum	Average	Variance
C	4	0.86	0.215	0.00003333					C	4	14.73	3.68	0.01769
0.1M	3	0.74	0.24666	0.00063333					0.1M	3	12.63	4.21	0.38439
Source of Variation	Sum of Squares	Degrees of freedom	Mean squares	F value	P-value	F crit			Source of Variation	Sum of Squares	Degrees of freedom	Mean squares	F value	P-value	F crit
Between Groups	0.00171904	1	0.0017190	6.29	0.05397	6.6			Between Groups	0.477	1	0.4770	2.9	0.149199	6.6
Within Groups	0.00136666	5	0.0002733						Within Groups	0.821	5	0.1643
Total	0.00308571	6							Total	1.29	6
doubling time [days]									Yield
Groups	Count	Sum	Average	Variance					Groups	Count	Sum	Average	Variance
C	4	12.93	3.23	0.01149					C	4	18.92	4.73	0.0439
0.1M	3	8.57	2.85	0.09143					0.1M	3	6.19	2.06	1.4
Source of Variation	Sum of Squares	Degrees of freedom	Mean squares	F value	P-value	F crit			Source of Variation	Sum of Squares	Degrees of freedom	Mean squares	F value	P-value	F crit
Between Groups	0.24214	1	0.2421	5.57	0.0647	6.6			Between Groups	12.19	1	12.19	20.77	0.006069	6.6
Within Groups	0.21734	5	0.0434						Within Groups	2.93	5	0.5868
Total	0.45948	6							Total	15.12	6
doublings in log-phase
Groups	Count	Sum	Average	Variance
C	4	5.21	1.3	0.0131
0.1M	3	4.95	1.65	0.1231
Source of Variation	Sum of Squares	Degrees of freedom	Mean squares	F value	P-value	F crit
Between Groups	0.2070	1	0.20701	3.62	0.115	6.6
Within Groups	0.2856	5	0.05713
Total	0.4926	6
